# Supplementary material for: Decoding the Genomic Profile of the Halomicroarcula Genus: Comparative Analysis and Characterization of Two Novel Species
Source: Microorganisms. 2024 Feb 5;12(2):334. doi: 10.3390/microorganisms12020334 (PMC10892550; doi:10.3390/microorganisms12020334)
Supplement: Supplementary file 1 [file microorganisms-12-00334-s001.zip]

Archive with 1 entries (1 files):
- microorganisms-2824328-supplementary.pdf
